# Supplementary material for: Pet-directed speech draws adult dogs’ attention more efficiently than Adult-directed speech
Source: Sci Rep. 2017 Jul 10;7:4980. doi: 10.1038/s41598-017-04671-z (PMC5504008; doi:10.1038/s41598-017-04671-z)
Supplement: Supplementary file 2 — Data file playback experiment [file 41598_2017_4671_MOESM2_ESM.xlsx]

## Sheet: Feuil1
dog	dog age	dog sex	fam. gender	children	broad	type of speech	gaze duration	stimulus duration	meanF0	rangeF0	diffES	F0CV	iNTCV	harm
a	adulte	2	1	2	2	ADS	0	6	249.178	122.885	70.49	0.17	0.961	15.204
a	adulte	2	1	2	1	IDS	4	6	289.932	250.181	202.43	0.291	1.514	19.069
a	adulte	2	1	2	3	PDS	5	5	281.072	215.496	177.68	0.251	1.106	16.95
aa	adulte	1	1	2	2	ADS	6	6	249.178	122.885	70.49	0.17	0.961	15.204
aa	adulte	1	1	2	1	IDS	0	6	289.932	250.181	202.43	0.291	1.514	19.069
aa	adulte	1	1	2	3	PDS	0	5	281.072	215.496	177.68	0.251	1.106	16.95
aaa	adulte	1	3	1	1	ADS	0	6	249.178	122.885	70.49	0.17	0.961	15.204
aaa	adulte	1	3	1	3	IDS	0	6	289.932	250.181	202.43	0.291	1.514	19.069
aaa	adulte	1	3	1	2	PDS	5	5	281.072	215.496	177.68	0.251	1.106	16.95
b	adulte	1	3	2	2	ADS	7	7	251.337	126.937	90.74	0.176	0.97	13.127
b	adulte	1	3	2	3	IDS	15	15	280.38	424.509	287.29	0.442	1.065	14.952
b	adulte	1	3	2	1	PDS	6	6	430.091	415.541	348.28	0.303	0.965	10.793
bb	adulte	2	1	2	2	ADS	7	7	251.337	126.937	90.74	0.176	0.97	13.127
bb	adulte	2	1	2	3	IDS	5	15	280.38	424.509	287.29	0.442	1.065	14.952
bb	adulte	2	1	2	1	PDS	6	6	430.091	415.541	348.28	0.303	0.965	10.793
bbb	adulte	2	1	2	3	ADS	6	6	251.337	126.937	90.74	0.176	0.97	13.127
bbb	adulte	2	1	2	1	IDS	0	15	280.38	424.509	287.29	0.442	1.065	14.952
bbb	adulte	2	1	2	2	PDS	6	6	430.091	415.541	348.28	0.303	0.965	10.793
c	adulte	1	1	2	3	ADS	0	6	239.503	68.131	36.25	0.068	0.899	10.117
c	adulte	1	1	2	1	IDS	0	6	251.183	148.67	89.05	0.125	1.116	11.446
c	adulte	1	1	2	2	PDS	7	7	284.247	163.164	102.61	0.161	0.868	8.115
cc	adulte	1	3	2	3	ADS	3	6	239.503	68.131	36.25	0.068	0.899	10.117
cc	adulte	1	3	2	1	IDS	6	6	251.183	148.67	89.05	0.125	1.116	11.446
cc	adulte	1	3	2	2	PDS	0	7	284.247	163.164	102.61	0.161	0.868	8.115
ccc	adulte	1	1	2	1	ADS	4	6	239.503	68.131	36.25	0.068	0.899	10.117
ccc	adulte	1	1	2	2	IDS	0	6	251.183	148.67	89.05	0.125	1.116	11.446
ccc	adulte	1	1	2	3	PDS	7	7	284.247	163.164	102.61	0.161	0.868	8.115
d	chiot	2	3	2	1	ADS	6	6	303.048	250.602	163.26	0.235	0.943	12.461
d	chiot	2	3	2	3	IDS	7	7	387.349	232.263	152.79	0.202	0.908	13.499
d	chiot	2	3	2	2	PDS	6	6	398.527	195.633	164.49	0.155	1.062	18.361
dd	chiot	2	1	2	1	ADS	6	6	303.048	250.602	163.26	0.235	0.943	12.461
dd	chiot	2	1	2	3	IDS	1	7	387.349	232.263	152.79	0.202	0.908	13.499
dd	chiot	2	1	2	2	PDS	6	6	398.527	195.633	164.49	0.155	1.062	18.361
e	adulte	1	1	1	1	ADS	6	6	257.538	165.962	101.08	0.181	0.903	9.285
e	adulte	1	1	1	2	IDS	0	8	341.392	299.944	256.36	0.283	1.138	16.486
e	adulte	1	1	1	3	PDS	0	8	304.329	110.058	85.96	0.141	0.957	8.801
ee	chiot	1	3	2	3	ADS	2	7	257.538	165.962	101.08	0.181	0.903	9.285
ee	chiot	1	3	2	1	IDS	8	8	341.392	299.944	256.36	0.283	1.138	16.486
ee	chiot	1	3	2	2	PDS	8	8	304.329	110.058	85.96	0.141	0.957	8.801
eee	adulte	1	1	1	3	ADS	0	6	257.538	165.962	101.08	0.181	0.903	9.285
eee	adulte	1	1	1	1	IDS	4	8	341.392	299.944	256.36	0.283	1.138	16.486
eee	adulte	1	1	1	2	PDS	0	8	304.329	110.058	85.96	0.141	0.957	8.801
f	adulte	1	1	1	3	ADS	0	6	241.721	84.469	54.02	0.068	0.856	11.759
f	adulte	1	1	1	2	IDS	0	7	266.459	210.195	129.68	0.195	0.789	10.793
f	adulte	1	1	1	1	PDS	7	7	309.656	328.598	231.98	0.265	0.744	11.062
ff	chiot	1	1	2	1	ADS	6	6	241.721	84.469	54.02	0.068	0.856	11.759
ff	chiot	1	1	2	3	IDS	6	7	266.459	210.195	129.68	0.195	0.789	10.793
ff	chiot	1	1	2	2	PDS	7	7	309.656	328.598	231.98	0.265	0.744	11.062
fff	chiot	2	1	2	1	ADS	0	6	241.721	84.469	54.02	0.068	0.856	11.759
fff	chiot	2	1	2	3	IDS	7	7	266.459	210.195	129.68	0.195	0.789	10.793
fff	chiot	2	1	2	2	PDS	7	7	309.656	328.598	231.98	0.265	0.744	11.062
g	adulte	1	3	2	3	ADS	0	7	261.258	286.168	197.76	0.228	0.955	10.015
g	adulte	1	3	2	1	IDS	7	7	364.571	380.987	285.73	0.34	1.008	15.327
g	adulte	1	3	2	2	PDS	0	5	328.916	361.832	172.4	0.314	0.815	11.066
gg	chiot	1	3	2	2	ADS	7	7	261.258	286.168	197.76	0.228	0.955	10.015
gg	chiot	1	3	2	3	IDS	6	7	364.571	380.987	285.73	0.34	1.008	15.327
gg	chiot	1	3	2	1	PDS	5	5	328.916	361.832	172.4	0.314	0.815	11.066
h	adulte	1	1	2	1	ADS	6	6	251.413	124.556	97.6	0.184	0.841	9.246
h	adulte	1	1	2	3	IDS	0	6	261.424	239.071	141.54	0.257	1.196	12.163
h	adulte	1	1	2	2	PDS	7	7	284.775	184.888	119.33	0.238	0.895	11.667
hh	adulte	1	3	2	2	ADS	6	6	251.413	124.556	97.6	0.184	0.841	9.246
hh	adulte	1	3	2	1	IDS	6	6	261.424	239.071	141.54	0.257	1.196	12.163
hh	adulte	1	3	2	3	PDS	5	6	284.775	184.888	119.33	0.238	0.895	11.667
hhh	chiot	2	3	2	2	ADS	6	7	261.258	286.168	197.76	0.228	0.955	10.015
hhh	chiot	2	3	2	3	IDS	6	7	364.571	380.987	285.73	0.34	1.008	15.327
hhh	chiot	2	3	2	1	PDS	5	5	328.916	361.832	172.4	0.314	0.815	11.066
ii	chiot	2	3	2	1	ADS	6	8	258.194	93.717	43.41	0.085	0.921	13.931
ii	chiot	2	3	2	2	IDS	5	8	383.742	324.598	256.62	0.206	0.865	14.628
ii	chiot	2	3	2	3	PDS	7	7	353.549	312.251	240.49	0.217	0.701	14.767
iii	adulte	1	1	2	2	ADS	0	6	251.413	124.556	97.6	0.184	0.841	9.246
iii	adulte	1	1	2	1	IDS	6	6	261.424	239.071	141.54	0.257	1.196	12.163
iii	adulte	1	1	2	3	PDS	0	5	284.775	184.888	119.33	0.238	0.895	11.667
j	chiot	2	3	2	1	ADS	0	7	251.337	126.937	90.74	0.176	0.97	13.127
j	chiot	2	3	2	2	IDS	6	16	280.38	424.509	287.29	0.442	1.065	14.952
j	chiot	2	3	2	3	PDS	0	7	430.091	415.541	348.28	0.303	0.965	10.793
jj	adulte	2	1	2	2	ADS	6	7	251.337	126.937	90.74	0.176	0.97	13.127
jj	adulte	2	1	2	3	IDS	12	15	280.38	424.509	287.29	0.442	1.065	14.952
jj	adulte	2	1	2	1	PDS	6	6	430.091	415.541	348.28	0.303	0.965	10.793
jjj	adulte	1	1	2	1	ADS	0	8	258.194	93.717	43.41	0.085	0.921	13.931
jjj	adulte	1	1	2	2	IDS	0	8	383.742	324.598	256.62	0.206	0.865	14.628
jjj	adulte	1	1	2	3	PDS	7	7	353.549	312.251	240.49	0.217	0.701	14.767
k	chiot	2	1	2	2	ADS	5	5	239.503	68.131	36.25	0.068	0.899	10.117
k	chiot	2	1	2	3	IDS	6	6	251.183	148.67	89.05	0.125	1.116	11.446
k	chiot	2	1	2	1	PDS	6	6	284.247	163.164	102.61	0.161	0.868	8.115
kk	adulte	1	3	1	3	ADS	6	6	239.503	68.131	36.25	0.068	0.899	10.117
kk	adulte	1	3	1	1	IDS	6	6	251.183	148.67	89.05	0.125	1.116	11.446
kk	adulte	1	3	1	2	PDS	0	7	284.247	163.164	102.61	0.161	0.868	8.115
kkk	chiot	1	1	2	2	ADS	0	6	249.178	122.885	70.49	0.17	0.961	15.204
kkk	chiot	1	1	2	1	IDS	6	6	289.932	250.181	202.43	0.291	1.514	19.069
kkk	chiot	1	1	2	3	PDS	0	5	281.072	215.496	177.68	0.251	1.106	16.95
l	adulte	2	3	2	2	ADS	5	6	303.048	250.602	163.26	0.235	0.943	12.461
l	adulte	2	3	2	1	IDS	7	7	387.349	232.263	152.79	0.202	0.908	13.499
l	adulte	2	3	2	3	PDS	6	6	398.527	195.633	164.49	0.155	1.062	18.361
ll	chiot	1	3	2	1	ADS	3	6	303.048	250.602	163.26	0.235	0.943	12.461
ll	chiot	1	3	2	3	IDS	6	7	387.349	232.263	152.79	0.202	0.908	13.499
ll	chiot	1	3	2	2	PDS	6	6	398.527	195.633	164.49	0.155	1.062	18.361
lll	adulte	2	1	1	2	ADS	0	7	251.337	126.937	90.74	0.176	0.97	13.127
lll	adulte	2	1	1	3	IDS	15	15	280.38	424.509	287.29	0.442	1.065	14.952
lll	adulte	2	1	1	1	PDS	6	6	430.091	415.541	348.28	0.303	0.965	10.793
m	chiot	1	1	2	2	ADS	6	6	257.538	165.962	101.08	0.181	0.903	9.285
m	chiot	1	1	2	3	IDS	8	8	341.392	299.944	256.36	0.283	1.138	16.486
m	chiot	1	1	2	1	PDS	7	7	304.329	110.058	85.96	0.141	0.957	8.801
mm	adulte	2	3	2	1	ADS	4	6	257.538	165.962	101.08	0.181	0.903	9.285
mm	adulte	2	3	2	2	IDS	7	8	341.392	299.944	256.36	0.283	1.138	16.486
mm	adulte	2	3	2	3	PDS	0	8	304.329	110.058	85.96	0.141	0.957	8.801
mmm	chiot	2	3	2	3	ADS	6	6	239.503	68.131	36.25	0.068	0.899	10.117
mmm	chiot	2	3	2	1	IDS	6	6	251.183	148.67	89.05	0.125	1.116	11.446
mmm	chiot	2	3	2	2	PDS	7	7	284.247	163.164	102.61	0.161	0.868	8.115
n	adulte	1	3	1	2	ADS	0	6	241.721	84.469	54.02	0.068	0.856	11.759
n	adulte	1	3	1	1	IDS	7	7	266.459	210.195	129.68	0.195	0.789	10.793
n	adulte	1	3	1	3	PDS	0	7	309.656	328.598	231.98	0.265	0.744	11.062
nn	chiot	2	1	1	3	ADS	3	6	241.721	84.469	54.02	0.068	0.856	11.759
nn	chiot	2	1	1	2	IDS	7	7	266.459	210.195	129.68	0.195	0.789	10.793
nn	chiot	2	1	1	1	PDS	7	7	309.656	328.598	231.98	0.265	0.744	11.062
nnn	chiot	2	1	2	1	ADS	6	6	303.048	250.602	163.26	0.235	0.943	12.461
nnn	chiot	2	1	2	3	IDS	4	7	387.349	232.263	152.79	0.202	0.908	13.499
nnn	chiot	2	1	2	2	PDS	6	6	398.527	195.633	164.49	0.155	1.062	18.361
oo	adulte	2	2	2	3	ADS	0	7	261.258	286.168	197.76	0.228	0.955	10.015
oo	adulte	2	2	2	1	IDS	7	7	364.571	380.987	285.73	0.34	1.008	15.327
oo	adulte	2	2	2	2	PDS	5	5	328.916	361.832	172.4	0.314	0.815	11.066
ooo	chiot	2	1	1	1	ADS	6	6	257.538	165.962	101.08	0.181	0.903	9.285
ooo	chiot	2	1	1	2	IDS	8	8	341.392	299.944	256.36	0.283	1.138	16.486
ooo	chiot	2	1	1	3	PDS	8	8	304.329	110.058	85.96	0.141	0.957	8.801
pp	chiot	1	1	1	1	ADS	6	6	251.413	124.556	97.6	0.184	0.841	9.246
pp	chiot	1	1	1	3	IDS	6	6	261.424	239.071	141.54	0.257	1.196	12.163
pp	chiot	1	1	1	2	PDS	7	7	284.775	184.888	119.33	0.238	0.895	11.667
ppp	adulte	2	3	2	3	ADS	5	6	241.721	84.469	54.02	0.068	0.856	11.759
ppp	adulte	2	3	2	2	IDS	7	7	266.459	210.195	129.68	0.195	0.789	10.793
ppp	adulte	2	3	2	1	PDS	7	7	309.656	328.598	231.98	0.265	0.744	11.062
q	adulte	2	1	1	2	ADS	3	8	258.194	93.717	43.41	0.085	0.921	13.931
q	adulte	2	1	1	1	IDS	0	8	383.742	324.598	256.62	0.206	0.865	14.628
q	adulte	2	1	1	3	PDS	0	7	353.549	312.251	240.49	0.217	0.701	14.767
qq	adulte	1	1	2	2	ADS	0	8	258.194	93.717	43.41	0.085	0.921	13.931
qq	adulte	1	1	2	3	IDS	7	8	383.742	324.598	256.62	0.206	0.865	14.628
qq	adulte	1	1	2	1	PDS	7	7	353.549	312.251	240.49	0.217	0.701	14.767
qqq	adulte	2	1	2	3	ADS	0	7	261.258	286.168	197.76	0.228	0.955	10.015
qqq	adulte	2	1	2	1	IDS	0	7	364.571	380.987	285.73	0.34	1.008	15.327
qqq	adulte	2	1	2	2	PDS	5	5	328.916	361.832	172.4	0.314	0.815	11.066
rr	adulte	2	1	2	3	ADS	5	6	249.178	122.885	70.49	0.17	0.961	15.204
rr	adulte	2	1	2	2	IDS	0	6	289.932	250.181	202.43	0.291	1.514	19.069
rr	adulte	2	1	2	1	PDS	0	5	281.072	215.496	177.68	0.251	1.106	16.95
rrr	chiot	2	3	1	1	ADS	1	6	251.413	124.556	97.6	0.184	0.841	9.246
rrr	chiot	2	3	1	3	IDS	0	6	261.424	239.071	141.54	0.257	1.196	12.163
rrr	chiot	2	3	1	2	PDS	1	7	284.775	184.888	119.33	0.238	0.895	11.667
s	adulte	1	2	2	3	ADS	6	6	251.337	126.937	90.74	0.176	0.97	13.127
s	adulte	1	2	2	1	IDS	15	15	280.38	424.509	287.29	0.442	1.065	14.952
s	adulte	1	2	2	2	PDS	6	6	430.091	415.541	348.28	0.303	0.965	10.793
ss	adulte	1	1	2	1	ADS	7	7	251.337	126.937	90.74	0.176	0.97	13.127
ss	adulte	1	1	2	2	IDS	15	15	280.38	424.509	287.29	0.442	1.065	14.952
ss	adulte	1	1	2	3	PDS	6	6	430.091	415.541	348.28	0.303	0.965	10.793
sss	chiot	1	3	1	2	ADS	2	8	258.194	93.717	43.41	0.085	0.921	13.931
sss	chiot	1	3	1	3	IDS	1	8	383.742	324.598	256.62	0.206	0.865	14.628
sss	chiot	1	3	1	1	PDS	7	7	353.549	312.251	240.49	0.217	0.701	14.767
t	adulte	1	3	2	1	ADS	6	6	239.503	68.131	36.25	0.068	0.899	10.117
t	adulte	1	3	2	2	IDS	6	6	251.183	148.67	89.05	0.125	1.116	11.446
t	adulte	1	3	2	3	PDS	7	7	284.247	163.164	102.61	0.161	0.868	8.115
tt	adulte	1	1	2	2	ADS	0	6	239.503	68.131	36.25	0.068	0.899	10.117
tt	adulte	1	1	2	3	IDS	0	6	251.183	148.67	89.05	0.125	1.116	11.446
tt	adulte	1	1	2	1	PDS	7	7	284.247	163.164	102.61	0.161	0.868	8.115
uu	chiot	1	1	2	2	ADS	6	6	303.048	250.602	163.26	0.235	0.943	12.461
uu	chiot	1	1	2	1	IDS	7	7	387.349	232.263	152.79	0.202	0.908	13.499
uu	chiot	1	1	2	3	PDS	2	6	398.527	195.633	164.49	0.155	1.062	18.361
v	adulte	1	3	2	3	ADS	0	6	257.538	165.962	101.08	0.181	0.903	9.285
v	adulte	1	3	2	1	IDS	8	8	341.392	299.944	256.36	0.283	1.138	16.486
v	adulte	1	3	2	2	PDS	8	8	304.329	110.058	85.96	0.141	0.957	8.801
vv	chiot	2	1	2	2	ADS	0	5	257.538	165.962	101.08	0.181	0.903	9.285
vv	chiot	2	1	2	3	IDS	0	8	341.392	299.944	256.36	0.283	1.138	16.486
vv	chiot	2	1	2	1	PDS	7	7	304.329	110.058	85.96	0.141	0.957	8.801
w	adulte	1	3	1	1	ADS	0	6	241.721	84.469	54.02	0.068	0.856	11.759
w	adulte	1	3	1	3	IDS	0	7	266.459	210.195	129.68	0.195	0.789	10.793
w	adulte	1	3	1	2	PDS	7	7	309.656	328.598	231.98	0.265	0.744	11.062
ww	adulte	2	3	1	2	ADS	6	6	241.721	84.469	54.02	0.068	0.856	11.759
ww	adulte	2	3	1	1	IDS	0	7	266.459	210.195	129.68	0.195	0.789	10.793
ww	adulte	2	3	1	3	PDS	0	7	309.656	328.598	231.98	0.265	0.744	11.062
xx	adulte	1	3	1	1	ADS	4	7	261.258	286.168	197.76	0.228	0.955	10.015
xx	adulte	1	3	1	2	IDS	5	7	364.571	380.987	285.73	0.34	1.008	15.327
xx	adulte	1	3	1	3	PDS	5	5	328.916	361.832	172.4	0.314	0.815	11.066
y	adulte	2	1	2	2	ADS	5	6	251.413	124.556	97.6	0.184	0.841	9.246
y	adulte	2	1	2	1	IDS	5	6	261.424	239.071	141.54	0.257	1.196	12.163
y	adulte	2	1	2	3	PDS	4	6	284.775	184.888	119.33	0.238	0.895	11.667
yy	chiot	1	3	2	3	ADS	5	6	251.413	124.556	97.6	0.184	0.841	9.246
yy	chiot	1	3	2	2	IDS	5	6	261.424	239.071	141.54	0.257	1.196	12.163
yy	chiot	1	3	2	1	PDS	6	6	284.775	184.888	119.33	0.238	0.895	11.667
z	chiot	2	2	2	1	ADS	8	8	258.194	93.717	43.41	0.085	0.921	13.931
z	chiot	2	2	2	2	IDS	8	8	383.742	324.598	256.62	0.206	0.865	14.628
z	chiot	2	2	2	3	PDS	7	7	353.549	312.251	240.49	0.217	0.701	14.767
zz	adulte	1	3	1	3	ADS	8	8	258.194	93.717	43.41	0.085	0.921	13.931
zz	adulte	1	3	1	1	IDS	8	8	383.742	324.598	256.62	0.206	0.865	14.628
zz	adulte	1	3	1	2	PDS	7	7	353.549	312.251	240.49	0.217	0.701	14.767
