# Supplementary material for: Pet-directed speech draws adult dogs’ attention more efficiently than Adult-directed speech
Source: Sci Rep. 2017 Jul 10;7:4980. doi: 10.1038/s41598-017-04671-z (PMC5504008; doi:10.1038/s41598-017-04671-z)
Supplement: Supplementary file 3 — Data file acoustic analyses [file 41598_2017_4671_MOESM3_ESM.xlsx]

## Sheet: Feuil1
Speakers	Type of speech	Recording order	duration	meanF0	rangeF0	diffES	f0cv	intcv	harm	jitter	shimmer	f1	f2	f3	hyperarticulation
Aude	ADS	1	0.578	239.503	68.131	36.25	0.068	0.899	10.117	0.013	0.081	492.791	2092.48	2927.79	313461
Diana	ADS	3	0.587	303.048	250.602	163.26	0.235	0.943	12.461	0.021	0.107	394.659	1130.45	2263.47	466442
Doriane	ADS	2	0.628	257.538	165.962	101.08	0.181	0.903	9.285	0.01	0.133	379.925	1147.08	1682.11	297904
Elisa	ADS	1	0.579	241.721	84.469	54.02	0.068	0.856	11.759	0.01	0.116	468.353	2200.64	2559.04	457052
Noémie	ADS	2	0.729	261.258	286.168	197.76	0.228	0.955	10.015	0.021	0.168	389.721	1427.82	1692.1	495275
Pénélope	ADS	3	0.617	251.413	124.556	97.6	0.184	0.841	9.246	0.016	0.132	452.57	1556.39	2287.03	489413
Rosanna	ADS	1	0.768	258.194	93.717	43.41	0.085	0.921	13.931	0.016	0.119	295.94	1412.35	1938.52	544444
Angela	ADS	3	0.603	249.178	122.885	70.49	0.17	0.961	15.204	0.005	0.042	556.282	2275.13	2985.89	746039
Valentine	ADS	2	0.644	251.337	126.937	90.74	0.176	0.97	13.127	0.022	0.092	321.791	2276.03	2882.13	131881
Aude	IDS	2	0.578	251.183	148.67	89.05	0.125	1.116	11.446	0.014	0.103	437.73	1180.59	2071.14	199709
Diana	IDS	1	0.68	387.349	232.263	152.79	0.202	0.908	13.499	0.022	0.219	414.111	2591.6	3141.45	187426
Doriane	IDS	3	0.767	341.392	299.944	256.36	0.283	1.138	16.486	0.012	0.098	407.127	2179.74	3201.51	126428
Elisa	IDS	3	0.693	266.459	210.195	129.68	0.195	0.789	10.793	0.024	0.102	299.27	841.706	1794.2	533835
Noémie	IDS	1	0.686	364.571	380.987	285.73	0.34	1.008	15.327	0.016	0.098	504.64	1441.83	2151.74	443188
Pénélope	IDS	2	0.605	261.424	239.071	141.54	0.257	1.196	12.163	0.02	0.098	370.735	1261.09	1900.38	426639
Rosanna	IDS	2	0.804	383.742	324.598	256.62	0.206	0.865	14.628	0.01	0.092	492.767	2201.68	3226.92	500143
Angela	IDS	1	0.678	289.932	250.181	202.43	0.291	1.514	19.069	0.008	0.046	356.205	669.787	1430.36	590009
Valentine	IDS	3	1.516	280.38	424.509	287.29	0.442	1.065	14.952	0.009	0.043	310.784	851.551	1398.49	997410
Aude	PDS	3	0.674	284.247	163.164	102.61	0.161	0.868	8.115	0.015	0.148	573.011	2157.81	2980.89	458562
Diana	PDS	2	0.596	398.527	195.633	164.49	0.155	1.062	18.361	0.012	0.074	396.668	1812.16	2752.8	236065
Doriane	PDS	1	0.756	304.329	110.058	85.96	0.141	0.957	8.801	0.016	0.094	313.137	1016.54	2046.93	316976
Elisa	PDS	2	0.7	309.656	328.598	231.98	0.265	0.744	11.062	0.027	0.154	462.05	1606.03	1875.17	200131
Noémie	PDS	3	0.527	328.916	361.832	172.4	0.314	0.815	11.066	0.024	0.159	359.479	1533	2216.2	379603
Pénélope	PDS	1	0.64	284.775	184.888	119.33	0.238	0.895	11.667	0.014	0.118	377.828	2515.08	3089.02	549197
Rosanna	PDS	3	0.737	353.549	312.251	240.49	0.217	0.701	14.767	0.013	0.101	384.158	1770.2	2089.87	130019
Angela	PDS	2	0.544	281.072	215.496	177.68	0.251	1.106	16.95	0.007	0.046	347.303	649.313	3178.56	657628
Valentine	PDS	1	0.631	430.091	415.541	348.28	0.303	0.965	10.793	0.014	0.059	446.324	2080.29	2601.31	796901
